# Supplementary material for: Plant-Associated Neoscytalidium dimidiatum—Taxonomy, Host Range, Epidemiology, Virulence, and Management Strategies: A Comprehensive Review
Source: J Fungi (Basel). 2023 Oct 26;9(11):1048. doi: 10.3390/jof9111048 (PMC10672476; doi:10.3390/jof9111048)
Supplement: Supplementary file 1 [file jof-09-01048-s001.zip]

Archive with 1 entries (1 files):
- jof-2624917-supplementary.pdf
